# Supplementary material for: Structure guided mimicry of an essential P. falciparum receptor-ligand complex enhances cross neutralizing antibodies
Source: Nat Commun. 2023 Sep 21;14:5879. doi: 10.1038/s41467-023-41636-5 (PMC10514071; doi:10.1038/s41467-023-41636-5)
Supplement: Supplementary file 4 — Source Data [file 41467_2023_41636_MOESM4_ESM.xlsx]

## Sheet: Fig. 1
FIGURE 1B
Antibody titer (ELISA UNITS)
Left				Right
AMA1D123	AMA1D123+RON2L			AMA1D12	AMA1D12+RON2L
77397	72416			247196	123932
63565	30060			432876	273386
80809	47920			538560	385162
65388	54925			438381	352039
Column B	AMA1D123+RON2L			Column C	AMA1D12
vs.	vs.			vs.	vs.
Column A	AMA1D123			Column A	AMA1D123
Unpaired t test with Welch's correction				Unpaired t test with Welch's correction
P value	0.098			P value	0.011
P value summary	ns			P value summary	*
Significantly different (P < 0.05)?	No			Significantly different (P < 0.05)?	Yes
One- or two-tailed P value?	Two-tailed			One- or two-tailed P value?	Two-tailed
Welch-corrected t, df	t=2.096, df=4.363			Welch-corrected t, df	t=5.62, df=3.03
How big is the difference?				How big is the difference?
Mean of column A	71790			Mean of column A	71790
Mean of column B	51330			Mean of column C	414253
Difference between means (B - A) ± SEM	-20460 ± 9760			Difference between means (C - A) ± SEM	342464 ± 60903
95% confidence interval	-46690 to 5771			95% confidence interval	149723 to 535204
R squared (eta squared)	0.5018			R squared (eta squared)	0.913
F test to compare variances				F test to compare variances
F, DFn, Dfd	4.162, 3, 3			F, DFn, Dfd	200, 3, 3
P value	0.272			P value	0.001
P value summary	ns			P value summary	**
Significantly different (P < 0.05)?	No			Significantly different (P < 0.05)?	Yes
Data analyzed				Data analyzed
Sample size, column A	4			Sample size, column A	4
Sample size, column B	4			Sample size, column C	4
FIGURE 1C
% Neutralization (each data point is the average of 3 technical replciates)
Left				Right
AMA1D123	AMA1D123+RON2L			AMA1D12	AMA1D12+RON2L
49	65			52	72
51	54			67	80
53	55			72	86
52	60			63	87
Column B	AMA1D123+RON2L			Column B	AMA1D12+RON2L
vs.	vs.			vs.	vs.
Column A	AMA1D123			Column A	AMA1D12
Unpaired t test with Welch's correction				Unpaired t test with Welch's correction
P value	0.059			P value	0.019
P value summary	ns			P value summary	*
Significantly different (P < 0.05)?	No			Significantly different (P < 0.05)?	Yes
One- or two-tailed P value?	Two-tailed			One- or two-tailed P value?	Two-tailed
Welch-corrected t, df	t=2.71, df=3.67			Welch-corrected t, df	t=3.24, df=5.75
How big is the difference?				How big is the difference?
Mean of column A	51.3			Mean of column C	63.5
Mean of column B	58.5			Mean of column D	81.3
Difference between means (B - A) ± SEM	7.25 ± 2.67			Difference between means (D - C) ± SEM	17.8 ± 5.48
95% confidence interval	-0.440 to 14.9			95% confidence interval	4.21 to 31.3
R squared (eta squared)	0.667			R squared (eta squared)	0.646
F test to compare variances				F test to compare variances
F, DFn, Dfd	8.80, 3, 3			F, DFn, Dfd	1.52, 3, 3
P value	0.107			P value	0.739
P value summary	ns			P value summary	ns
Significantly different (P < 0.05)?	No			Significantly different (P < 0.05)?	No
Data analyzed				Data analyzed
Sample size, column A	4			Sample size, column C	4
Sample size, column B	4			Sample size, column D	4
FIGURE 1D
EU vs % Neutralization (each data point is the average of 3 technical replciates)
3D7 titer (EU)	AMA1D123	AMA1D123+RON2L	AMA1D12	AMA1D12+RON2L
77397	49
63565	51
80809	53
65388	52
72416		65
30060		54
47920		55
54925		60
247196			52.124
432876			67.0387
538560			71.7443
438381			63.4033
123932				71.7133
273386				79.6047
385162				85.969
352039				87.2013

## Sheet: Fig. 3
FIGURE 3A
Antibody titer (ELISA UNITS)
Left				Right
AMA1D12	Fusion-FD12			AMA1D12	Fusion-FD12
4.43987	4.74588			4.98457	4.55455
5.36682	4.31434			5.1892	4.70593
4.79666	4.59488			4.78128	4.92984
4.59104	4.26443			5.08328	4.51329
5.15322	4.39936			5.15413	4.89645
Column B	Fusion-FD12			Column B	Fusion-FD12
vs.	vs.			vs.	vs.
Column A	AMA1D12			Column A	AMA1D12
Unpaired t test with Welch's correction				Unpaired t test with Welch's correction
P value	0.082			P value	0.0225
P value summary	ns			P value summary	*
Significantly different (P < 0.05)?	No			Significantly different (P < 0.05)?	Yes
One- or two-tailed P value?	Two-tailed			One- or two-tailed P value?	Two-tailed
Welch-corrected t, df	t=2.084, df=6.038			Welch-corrected t, df	t=2.834, df=7.820
How big is the difference?				How big is the difference?
Mean of column A	4.87			Mean of column C	5.038
Mean of column B	4.464			Mean of column D	4.72
Difference between means (B - A) ± SEM	-0.4057 ± 0.1947			Difference between means (D - C) ± SEM	-0.3185 ± 0.1124
95% confidence interval	-0.8815 to 0.06998			95% confidence interval	-0.5787 to -0.05827
R squared (eta squared)	0.4183			R squared (eta squared)	0.5066
F test to compare variances				F test to compare variances
F, DFn, Dfd	3.652, 4, 4			F, DFn, Dfd	1.358, 4, 4
P value	0.2375			P value	0.7743
P value summary	ns			P value summary	ns
Significantly different (P < 0.05)?	No			Significantly different (P < 0.05)?	No
Data analyzed				Data analyzed
Sample size, column A	5			Sample size, column C	5
Sample size, column B	5			Sample size, column D	5
FIGURE 3B
% Neutralization (each data point is the average of 3 technical replciates)
Left				Right
AMA1D12	Fusion-FD12			AMA1D12	Fusion-FD12
71.2981	60.9915			58.4203	52.5788
70.7666	54.3209			59.6125	63.7536
66.0715	60.6621			57.9732	41.5473
64.9199	51.8502			55.1416	48.2808
59.9591	54.4032			63.3383	63.1805
Column B	Fusion-FD12			Column B	Fusion-FD12
vs.	vs.			vs.	vs.
Column A	AMA1D12			Column A	AMA1D12
Unpaired t test with Welch's correction				Unpaired t test with Welch's correction
P value	0.0067			P value	0.3167
P value summary	**			P value summary	ns
Significantly different (P < 0.05)?	Yes			Significantly different (P < 0.05)?	No
One- or two-tailed P value?	Two-tailed			One- or two-tailed P value?	Two-tailed
Welch-corrected t, df	t=3.650, df=7.889			Welch-corrected t, df	t=1.118, df=4.761
How big is the difference?				How big is the difference?
Mean of column A	66.6			Mean of column C	58.9
Mean of column B	56.45			Mean of column D	53.87
Difference between means (B - A) ± SEM	-10.16 ± 2.783			Difference between means (D - C) ± SEM	-5.029 ± 4.497
95% confidence interval	-16.59 to -3.724			95% confidence interval	-16.77 to 6.709
R squared (eta squared)	0.6281			R squared (eta squared)	0.208
F test to compare variances				F test to compare variances
F, DFn, Dfd	1.269, 4, 4			F, DFn, Dfd	10.42, 4, 4
P value	0.8228			P value	0.0433
P value summary	ns			P value summary	*
Significantly different (P < 0.05)?	No			Significantly different (P < 0.05)?	Yes
Data analyzed				Data analyzed
Sample size, column A	5			Sample size, column C	5
Sample size, column B	5			Sample size, column D	5
FIGURE 3D
EU(Fusion-FD12)/EU(apoAMA1D12)
AddaVax				Freunds
AMA1D12	Fusion-FD12			AMA1D12	Fusion-FD12
0.706398	3.88968			1.29483	3.28194
0.612911	3.00945			0.997112	3.12022
0.649258	5.83321			0.745676	1.87894
0.507033	3.0153			1.49679	2.34384
0.479831	9.99645			1.14308	2.43714
Column B	Fusion-FD12			Column B	Fusion-FD12
vs.	vs.			vs.	vs.
Column A	AMA1D12			Column A	AMA1D12
Unpaired t test with Welch's correction				Unpaired t test with Welch's correction
P value	0.0257			P value	0.0024
P value summary	*			P value summary	**
Significantly different (P < 0.05)?	Yes			Significantly different (P < 0.05)?	Yes
One- or two-tailed P value?	Two-tailed			One- or two-tailed P value?	Two-tailed
Welch-corrected t, df	t=3.459, df=4.008			Welch-corrected t, df	t=5.105, df=5.834
How big is the difference?				How big is the difference?
Mean of column A	0.5911			Mean of column E	1.135
Mean of column B	5.149			Mean of column F	2.612
Difference between means (B - A) ± SEM	4.558 ± 1.318			Difference between means (F - E) ± SEM	1.477 ± 0.2893
95% confidence interval	0.9027 to 8.213			95% confidence interval	0.7641 to 2.190
R squared (eta squared)	0.7491			R squared (eta squared)	0.8171
F test to compare variances				F test to compare variances
F, DFn, Dfd	947.6, 4, 4			F, DFn, Dfd	4.118, 4, 4
P value	<0.0001			P value	0.1992
P value summary	****			P value summary	ns
Significantly different (P < 0.05)?	Yes			Significantly different (P < 0.05)?	No
Data analyzed				Data analyzed
Sample size, column A	5			Sample size, column E	5
Sample size, column B	5			Sample size, column F	5
FIGURE 3E
competition ELISA (coating antigen: 3D7AMA1)
	AMA1D12	AMA1D12	Fusion-FD12	Fusion-FD12
	0.894493	0	0.949197	0.134578
	0.717523	0.0241103	0.887795	0.0790647
	1.328	0.164915	1.14181	0.146354
	1.56572	0.0376121	1.0392	0.0883169
	0.494262	0.176488	0.982	0.203549
Sample size	5	5	5	5
FIGURE 3F
competition ELISA (coating antigen: FusionFD12)
	AMA1D12	AMA1D12	Fusion-FD12	Fusion-FD12
	0.405135	0.0859528	0.657978	3.23381
	1.2762	0.156708	0.921009	4.09163
	1.51048	0.166142	1.4376	3.04423
	0.817085	0	0.996839	4.93523
Sample size (IgG from 4 out of 5 rats used based on availability)	4	4	4	4

## Sheet: Fig. 4
FIGURE 4A
	AMAD1+2			Fusion
EU(AMA1D12 EU)	Mean O.D	SEM	N	Mean O.D	SEM	N
720	0.117333	0.0198319	5	0.2077	0.035128	5
360	0.0875556	0.0130449	5	0.1346	0.0226594	5
180	0.078	0.00757371	5	0.0895	0.0133826	5
90	0.0584444	0.00419693	5	0.0706	0.00988624	5
45	0.0487778	0.00343906	5	0.0523	0.00748636	5
22.5	0.0567778	0.00257541	5	0.0452	0.00511164	5
11.25	0.0507778	0.00419251	5	0.0351	0.0042595	5
FIGURE 4B
	AMAD1+2			Fusion
EU(AMA1D12 EU)	Mean O.D	SEM	N	Mean O.D	SEM	N
720	0.1904	0.034818	5	0.2138	0.0217893	5
360	0.1138	0.0195538	5	0.1625	0.0212453	5
180	0.0673	0.0103151	5	0.1257	0.0112478	5
90	0.0499	0.00587925	5	0.099	0.00748777	5
45	0.0373	0.00264176	5	0.0838	0.00554537	5
22.5	0.0307	0.00261215	5	0.0702	0.0048621	5
11.25	0.0263	0.00164012	5	0.0756	0.00500932	5
FIGURE 4C
	AMAD1+2			Fusion
EU(AMA1D12 EU)	Mean O.D	SEM	N	Mean O.D	SEM	N
720	0.249583	0.0677422	5	0.200583	0.0354401	4
360	0.114283	0.0243419	5	0.125208	0.0239579	4
180	0.080783	0.0190969	5	0.081208	0.0145338	4
90	0.0499827	0.0117081	5	0.0462259	0.0112195	4
45	0.0187824	0.00873845	5	0.026708	0.00565347	4
22.5	0.0115827	0.00424865	5	0.0210826	0.00554226	4
11.25	-0.0013354	0.00628792	5	0.0101873	0.00428798	4
				Sample size (IgG from 4 out of 5 rats used based on availability)
FIGURE 4E
EU(FVO AMA1)/EU(3D7 AMA1)
AddaVax				Freunds
AMA1D12	Fusion-FD12			AMA1D12	Fusion-FD12
0.30087	0.281085			0.0858375	0.436683
0.01917	0.370582			0.0288563	0.150418
0.0535633	0.28447			0.0554942	0.131544
0.179391	0.838026			0.0577506	0.47249
0.0505045	0.583528			0.0503994	0.185768
Column D	Fus-Addv-3D7:FVO			Column H	Fus-Freunds-3D7:FFVO
vs.	vs.			vs.	vs.
Column C	D12-Addv-3D7:FVO			Column G	D12-Freunds-3D7:FVO
Unpaired t test with Welch's correction				Unpaired t test with Welch's correction
P value	0.0266			P value	0.0404
P value summary	*			P value summary	*
Significantly different (P < 0.05)?	Yes			Significantly different (P < 0.05)?	Yes
One- or two-tailed P value?	Two-tailed			One- or two-tailed P value?	Two-tailed
Welch-corrected t, df	t=2.944, df=5.841			Welch-corrected t, df	t=2.951, df=4.122
How big is the difference?				How big is the difference?
Mean of column C	0.1207			Mean of column G	0.05567
Mean of column D	0.4715			Mean of column H	0.2754
Difference between means (D - C) ± SEM	0.3508 ± 0.1192			Difference between means (H - G) ± SEM	0.2197 ± 0.07445
95% confidence interval	0.05733 to 0.6443			95% confidence interval	0.01538 to 0.4240
R squared (eta squared)	0.5975			R squared (eta squared)	0.6788
F test to compare variances				F test to compare variances
F, DFn, Dfd	4.103, 4, 4			F, DFn, Dfd	65.74, 4, 4
P value	0.2003			P value	0.0013
P value summary	ns			P value summary	**
Significantly different (P < 0.05)?	No			Significantly different (P < 0.05)?	Yes
Data analyzed				Data analyzed
Sample size, column C	5			Sample size, column G	5
Sample size, column D	5			Sample size, column H	5
FIGURE 4F
% Neutralization (each data point is the average of 2 technical replciates). Each rat IgG was normalized to contain the same anti-3D7 AMA1 titer (35,000 EU)
IgG from all 4 rats from Expt 1 and all 5 rats from Expt 2 were tested for both groups were tested against FVO parasites
AMA1D1+2	Fusion-FD12
18.777	50.7194
2.98561	47.8777
-16.259	10.7914
-1.8705	58.6331
38.741	20.2158
21.393	18.408
14.4279	47.2637
16.4179	53.2338
14.0962	61.8574
Column B	Fusion-FD12
vs.	vs.
Column A	AMA1D1+2
Unpaired t test with Welch's correction
P value	0.003
P value summary	**
Significantly different (P < 0.05)?	Yes
One- or two-tailed P value?	Two-tailed
Welch-corrected t, df	t=3.512, df=15.38
How big is the difference?
Mean of column A	12.08
Mean of column B	41
Difference between means (B - A) ± SEM	28.92 ± 8.235
95% confidence interval	11.41 to 46.44
R squared (eta squared)	0.445
F test to compare variances
F, DFn, Dfd	1.502, 8, 8
P value	0.5781
P value summary	ns
Significantly different (P < 0.05)?	No
Data analyzed
Sample size, column A	9
Sample size, column B	9
FIGURE 4G
% Neutralization (each data point is the avergare of 2 technical replciates). Each rat IgG was normalized to contain the same anti-3D7 AMA1 titer (40,000 EU)
IgG from 4 rats from Expt 1 for both groups and due to limitations of availability of IgG from Expt 2, 4 (AMA1D1+2) and 3 (Fusion-FD12) from Expt 2 were tested against DD2 parasites
AMA1D1+2	Fusion-FD12
16.6387	53.5455
7.31435	53.0988
5.80681	55.9464
9.04523	69.9609
11.9481	65.0938
8.38852	36.1203
7.31236	17.9084
1.3521
Column B	Fusion-FD12
vs.	vs.
Column A	AMA1D1+2
Unpaired t test with Welch's correction
P value	0.0006
P value summary	***
Significantly different (P < 0.05)?	Yes
One- or two-tailed P value?	Two-tailed
Welch-corrected t, df	t=6.036, df=6.660
How big is the difference?
Mean of column A	8.476
Mean of column B	50.24
Difference between means (B - A) ± SEM	41.76 ± 6.919
95% confidence interval	25.23 to 58.29
R squared (eta squared)	0.8455
F test to compare variances
F, DFn, Dfd	15.93, 6, 7
P value	0.0018
P value summary	**
Significantly different (P < 0.05)?	Yes
Data analyzed
Sample size, column A	8
Sample size, column B	7
FIGURE 4H
% Neutralization (each data point is the avergare of 2 technical replciates). Each rat IgG was normalized to contain the same anti-3D7 AMA1 titer (60,000 EU)
IgG from 4 rats from Expt 1 for both groups and due to limitations of availability of IgG from Expt 2, 4 (AMA1D1+2) and 3 (Fusion-FD12) from Expt 2 were tested against 7G8 parasites
AMA1D1+2	Fusion-FD12
34.3696	42.1416
20.8981	43.9551
15.9758	64.4214
23.7478	87.4784
29.7064	35.924
23.7478
Column B	Fusion-FD12
vs.	vs.
Column A	AMA1D1+2
Unpaired t test with Welch's correction
P value	0.0313
P value summary	*
Significantly different (P < 0.05)?	Yes
One- or two-tailed P value?	Two-tailed
Welch-corrected t, df	t=3.054, df=4.629
How big is the difference?
Mean of column A	24.74
Mean of column B	54.78
Difference between means (B - A) ± SEM	30.04 ± 9.837
95% confidence interval	4.135 to 55.95
R squared (eta squared)	0.6684
F test to compare variances
F, DFn, Dfd	10.63, 4, 5
P value	0.0232
P value summary	*
Significantly different (P < 0.05)?	Yes
Data analyzed
Sample size, column A	6
Sample size, column B	5

## Sheet: Fig. 5
FIGURE 5A (left panel)				FIGURE 5B (left panel)				FIGURE 5C (left panel)				FIGURE 5D (left panel)
EU(AMA1) vs EU(Fusion)				EU(AMA1) vs EU(Fusion)				EU(AMA1) vs EU(Fusion)				EU(AMA1) vs EU(Fusion)
3D7 titer (EU)	AMA1D1+2-FusionFD12 titer	Fusion-FD12-FusionFD12 titer		3D7 titer (EU)	AMA1D1+2-FusionFD12 titer	Fusion-FD12-FusionFD12 titer		3D7 titer (EU)	AMA1D1+2-FusionFD12 titer	Fusion-FD12-FusionFD12 titer		3D7 titer (EU)	AMA1D1+2-FusionFD12 titer	Fusion-FD12-FusionFD12 titer
4272.88	11657			40018.8	32320.9			27533.8	19449.8			96509.1	124963
35728	21896.3			55797	37729			232713	142632			154598	154151
15972.7	11562.9			76919.1	79324.4			62612.1	40651.3			60433.6	45063.8
2625.21	11657			63028.5	115847			38997.7	19773.1			121139	181319
34194.9	19060.4			18822.7	27530			142306	68282.6			142602	163007
35279.2		32917.2		48930.9		26918.5		55703.6		216670		35855.4		117675
1992.4		6628.79		39968		26618		20622.6		62062.8		50807.7		158531
4227.56		10787.6		34557.2		71755.9		39343.8		229500		85082.8		159865
4921.11		14252.1		32861.2		115299		18383.5		55431.7		32605.7		76422.6
4025		11732.1		20322.3		69733.4		25081.9		250730		78786.5		192014
FIGURE 5A (right panel)				FIGURE 5B )right panel)				FIGURE 5C (right panel)				FIGURE 5D (right panel)
Ratio EU(Fusion)/EU(apoAMA1)				Ratio EU(Fusion)/EU(apoAMA1)				Ratio EU(Fusion)/EU(apoAMA1)				Ratio EU(Fusion)/EU(apoAMA1)
apoAMA1D12	Fusion-FD12			apoAMA1D12	Fusion-FD12			apoAMA1D12	Fusion-FD12			apoAMA1D12	Fusion-FD12
2.72813	0.933049			0.807643	0.550133			0.706398	3.88968			1.29483	3.28194
0.612862	3.32704			0.676184	0.665983			0.612911	3.00945			0.997112	3.12022
0.723917	2.55173			1.03127	2.07644			0.649258	5.83321			0.745676	1.87894
4.44041	2.89612			1.83801	2.50868			0.507033	3.0153			1.49679	2.34384
0.557404	2.91482			1.46259	2.43138			0.479831	9.99645			1.14308	2.43714
Column B	Fusion-FD12			Column B	Fusion-FD12			Column B	Fusion-FD12			Column B	Fusion-FD12
vs.	vs.			vs.	vs.			vs.	vs.			vs.	vs.
Column A	apoAMA1D12			Column A	apoAMA1D12			Column A	apoAMA1D12			Column A	apoAMA1D12
Unpaired t test with Welch's correction				Unpaired t test with Welch's correction				Unpaired t test with Welch's correction				Unpaired t test with Welch's correction
P value	0.4476			P value	0.3548			P value	0.0257			P value	0.0024
P value summary	ns			P value summary	ns			P value summary	*			P value summary	**
Significantly different (P < 0.05)?	No			Significantly different (P < 0.05)?	No			Significantly different (P < 0.05)?	Yes			Significantly different (P < 0.05)?	Yes
One- or two-tailed P value?	Two-tailed			One- or two-tailed P value?	Two-tailed			One- or two-tailed P value?	Two-tailed			One- or two-tailed P value?	Two-tailed
Welch-corrected t, df	t=0.8111, df=6.142			Welch-corrected t, df	t=1.004, df=5.881			Welch-corrected t, df	t=3.459, df=4.008			Welch-corrected t, df	t=5.105, df=5.834
How big is the difference?				How big is the difference?				How big is the difference?				How big is the difference?
Mean of column A	1.813			Mean of column A	1.163			Mean of column A	0.5911			Mean of column A	1.135
Mean of column B	2.525			Mean of column B	1.647			Mean of column B	5.149			Mean of column B	2.612
Difference between means (B - A) ± SEM	0.7120 ± 0.8778			Difference between means (B - A) ± SEM	0.4834 ± 0.4813			Difference between means (B - A) ± SEM	4.558 ± 1.318			Difference between means (B - A) ± SEM	1.477 ± 0.2893
95% confidence interval	-1.424 to 2.848			95% confidence interval	-0.7002 to 1.667			95% confidence interval	0.9027 to 8.213			95% confidence interval	0.7641 to 2.190
R squared (eta squared)	0.09675			R squared (eta squared)	0.1464			R squared (eta squared)	0.7491			R squared (eta squared)	0.8171
F test to compare variances				F test to compare variances				F test to compare variances				F test to compare variances
F, DFn, Dfd	3.444, 4, 4			F, DFn, Dfd	4.004, 4, 4			F, DFn, Dfd	947.6, 4, 4			F, DFn, Dfd	4.118, 4, 4
P value	0.2582			P value	0.2077			P value	<0.0001			P value	0.1992
P value summary	ns			P value summary	ns			P value summary	****			P value summary	ns
Significantly different (P < 0.05)?	No			Significantly different (P < 0.05)?	No			Significantly different (P < 0.05)?	Yes			Significantly different (P < 0.05)?	No
Data analyzed				Data analyzed				Data analyzed				Data analyzed
Sample size, column A	5			Sample size, column A	5			Sample size, column A	5			Sample size, column A	5
Sample size, column B	5			Sample size, column B	5			Sample size, column B	5			Sample size, column B	5
FIGURE 5E (left panel)				FIGURE 5E (left panel)				FIGURE 5F (left panel)				FIGURE 5F (left panel)
EU vs % Neutralization (each data point is the average of 2 technical replciates)								EU vs % Neutralization (each data point is the average of 2 technical replciates)
EU(AMA1 3D7)	apoAMA1D12	Fusion-FD12		apoAMA1D12	Fusion-FD12			EU(AMA1 3D7)	apoAMA1D12	Fusion-FD12		apoAMA1D12	Fusion-FD12
2478.05	71.2981			71.2981	61.8974			14476.4	60.0696			60.0696	43.461
6981.39	70.7666			70.7666	55.4738			23189.6	72.7001			72.7001	45.5495
5635.09	66.0715			66.0715	61.7327			18170.8	62.2576			62.2576	31.3277
9749.42	64.9199			64.9199	52.5091			21390.4	73.098			73.098	60.0696
4269.17	59.9591			59.9591	55.3091			7621.15		43.461
1671.11		61.8974						12762.4		45.5495
10311.3		55.4738		Column B	Grp4			4890.85		31.3277		Column B	Fusion-FD12
9835.94		61.7327		vs.	vs.			11818		60.0696		vs.	vs.
4595.88		52.5091		Column A	Grp1			Data analyzed (due to sample availability only 4 out 5 IgG from each group was tested)				Column A	AMA1D12
6270.48		55.3091
				Unpaired t test with Welch's correction								Unpaired t test with Welch's correction
				P value	0.0067							P value	0.0248
				P value summary	**							P value summary	*
				Significantly different (P < 0.05)?	Yes							Significantly different (P < 0.05)?	Yes
				One- or two-tailed P value?	Two-tailed							One- or two-tailed P value?	Two-tailed
				Welch-corrected t, df	t=3.650, df=7.889							Welch-corrected t, df	t=3.219, df=4.814
				How big is the difference?								How big is the difference?
				Mean of column A	66.6							Mean of column D	67.03
				Mean of column B	56.45							Mean of column E	45.1
				Difference between means (B - A) ± SEM	-10.16 ± 2.783							Difference between means (E - D) ± SEM	-21.93 ± 6.812
				95% confidence interval	-16.59 to -3.724							95% confidence interval	-39.65 to -4.212
				R squared (eta squared)	0.6281							R squared (eta squared)	0.6828
				F test to compare variances								F test to compare variances
				F, DFn, Dfd	1.269, 4, 4							F, DFn, Dfd	2.972, 3, 3
				P value	0.8228							P value	0.3949
				P value summary	ns							P value summary	ns
				Significantly different (P < 0.05)?	No							Significantly different (P < 0.05)?	No
				Data analyzed								Data analyzed (due to sample availability only 4 out 5 IgG from each group was tested)
				Sample size, column A	5							Sample size, column D	4
				Sample size, column B	5							Sample size, column E	4
FIGURE 5G (left panel)				FIGURE 5G right panel)
EU vs % Neutralization (each data point is the average of 2 technical replciates)
EU(AMA1 3D7)	apoAMA1D12	Fusion-FD12			apoAMA1D12	Fusion-FD12
900.513	43.1062				43.1062	59.2457
1255.56	-14.0714				-14.0714	42.133
1730.85	-4.67316				-4.67316	61.4355
1418.28	23.9659				23.9659	77.575
423.554	-1.3382				-1.3382	45.9449
1101.05		59.2457
899.371		42.133			Column B	Fusion
777.614		61.4355			vs.	vs.
739.451		77.575			Column A	AMA1D1+2
457.297		45.9449
					Unpaired t test with Welch's correction
					P value	0.0067
					P value summary	**
					Significantly different (P < 0.05)?	Yes
					One- or two-tailed P value?	Two-tailed
					Welch-corrected t, df	t=3.906, df=6.536
					How big is the difference?
					Mean of column A	9.398
					Mean of column B	57.27
					Difference between means (B - A) ± SEM	47.87 ± 12.25
					95% confidence interval	18.47 to 77.27
					R squared (eta squared)	0.7001
					F test to compare variances
					F, DFn, Dfd	2.797, 4, 4
					P value	0.343
					P value summary	ns
					Significantly different (P < 0.05)?	No
					Data analyzed
					Sample size, column A	5
					Sample size, column B	5

## Sheet: Suppl Fig.2 
SUPPL FIGURE 2E
RON2L binding (OD450). Samples tested in technical triplicate
AMA1			Fusion-FD12			Fusion-RD12
Mean (O.D)	SEM	N	Mean (O.D)	SEM	N	Mean (O.D)	SEM	N
0.329667	0.00742369	3	0.0206667	0.00366667	3	0.262	0.001	3
SUPPL FIGURE 2F
ELISA to measure RON2L binding performed in triplicate
RON2L (µg/mL)	AMA1D12			Fusion-FD12
0.2	0.349667	0.0128582	3	0.0406667	0.00635085	3
0.1	0.263667	0.00971253	3	0.0286667	0.0124231	3
0.05	0.176667	0.015885	3	0.035	0.0145258	3
0.025	0.119333	0.0135769	3	0.0213333	0.00057735	3
0.0125	0.0796667	0.00503322	3	0.022	0.001	3
0.00625	0.052	0.00458258	3	0.0233333	0.00665833	3
0.003125	0.04	0.00458258	3	0.0216667	0.0011547	3
0	0.0206667	0.0011547	3	0.0206667	0.0011547	3

## Sheet: Suppl Fig.3
SUPPL FIGURE 3A
	Expt 1 Freunds									Expt 2 AddaVax						Expt 3 Freunds
Coating Antigen	3D7 AMA1			Fusion-FD12			FVO AMA1			3D7 AMA1		Fusion-FD12		FVO AMA1		3D7 AMA1		Fusion-FD12		FVO AMA1
	AMA1D12	AMA1D12 + RON2L	Fusion-FD12	AMA1D12	AMA1D12 + RON2L	Fusion-FD12	AMA1D12	AMA1D12 + RON2L	Fusion-FD12	AMA1D12	Fusion-FD12	AMA1D12	Fusion-FD12	AMA1D12	Fusion-FD12	AMA1D12	Fusion-FD12	AMA1D12	Fusion-FD12	AMA1D12	Fusion-FD12
	247196	123932	280801	40377.7	104600	109336	19483.5	3544.88	88245.5	27533.8	55703.6	19449.8	216670	8284.1	15657.4	96509.1	35855.4	124963	117675	8284.1	15657.4
	432876	273386	184873	119781	166100	149064	22479.8	64794.9	95019.1	232713	20622.6	142632	62062.8	4461.12	7642.37	154598	50807.7	154151	158531	4461.12	7642.37
	538560	385162	138216	107634	40286.7	41577.2	41577.6	26402.7	54799.5	62612.1	39343.8	40651.3	229500	3353.71	11192.1	60433.6	85082.8	45063.8	159865	3353.71	11192.1
	438381	352039	97672	172949	49240.5	94373.7	43538.2	56847.7	16017	38997.7	18383.5	19773.1	55431.7	6995.82	15405.9	121139	32605.7	181319	76422.6	6995.82	15405.9
										142306	25081.9	68282.6	250730	7187.07	14636	142602	78786.5	163007	192014	7187.07	14636
SUPPL FIGURE 3B
	Expt 2 AddaVax				Expt 3 Freunds
Coating Antigen	3D7 AMA1		Fusion-FD12		3D7 AMA1		Fusion-FD12		FVO AMA1
	AMA1D12	Fusion-FD12	AMA1D12	Fusion-FD12	AMA1D12	Fusion-FD12	AMA1D12	Fusion-FD12	AMA1D12	Fusion-FD12
	4272.88	35279.2	11657	32917.2	40018.8	48930.9	32320.9	26918.5	17830.2	12821.1
	35728	1992.4	21896.3	6628.79	55797	39968	37729	26618	20494.7	72429.7
	15972.7	4227.56	11562.9	10787.6	76919.1	34557.2	79324.4	71755.9	46137.8	63258.6
	2625.21	4921.11	11657	14252.1	63028.5	32861.2	115847	115299	55920.4	60007.1
	34194.9	4025	19060.4	11732.1	18822.7	20322.3	27530	69733.4	7128	69401
SUPPL FIGURE 3C										SUPPL FIGURE 3D
apoAMA1D12 immunized groups										Fusion-FD12 immunized groups
Expt 1-Freunds	Expt 3-Freunds	Expt 2-AddaVax								Expt 1-Freunds	Expt 3-Freunds	Expt 2-AddaVax
5.39304	4.98457	4.43987								5.4484	4.55455	4.74588
5.63636	5.1892	5.36682								5.26687	4.70593	4.31434
5.73123	4.78128	4.79666								5.14056	4.92984	4.59488
5.64185	5.08328	4.59104								4.98977	4.51329	4.26443
	5.15413	5.15322									4.89645	4.39936
Brown-Forsythe ANOVA test										Brown-Forsythe ANOVA test
F* (DFn, DFd)	9.897 (2.000, 6.713)									F* (DFn, DFd)	16.46 (2.000, 10.64)
P value	0.01									P value	0.0006
P value summary	**									P value summary	***
Significant diff. among means (P < 0.05)?	Yes									Significant diff. among means (P < 0.05)?	Yes
Welch's ANOVA test										Welch's ANOVA test
W (DFn, DFd)	16.47 (2.000, 6.998)									W (DFn, DFd)	14.83 (2.000, 7.085)
P value	0.0023									P value	0.0029
P value summary	**									P value summary	**
Significant diff. among means (P < 0.05)?	Yes									Significant diff. among means (P < 0.05)?	Yes
Data summary										Data summary
Number of treatments (columns)	3									Number of treatments (columns)	3
Number of values (total)	14									Number of values (total)	14
Multiple Comparisons										Multiple Comparisons
Number of families	1									Number of families	1
Number of comparisons per family	3									Number of comparisons per family	3
Alpha	0.05									Alpha	0.05
Dunnett's T3 multiple comparisons test	Mean Diff.	95.00% CI of diff.	Below threshold?	Summary	Adjusted P Value					Dunnett's T3 multiple comparisons test	Mean Diff.	95.00% CI of diff.	Below threshold?	Summary	Adjusted P Value
Expt1-Freunds vs. Expt3-Freunds	0.5621	0.2473 to 0.8770	Yes	**	0.0027	A-B				Expt1-Freunds vs. Expt 3-Freunds	0.4914	0.09627 to 0.8865	Yes	*	0.0186	A-B
Expt1-Freunds vs. Expt 2-AddVax	0.7311	0.09495 to 1.367	Yes	*	0.0298	A-C				Expt1-Freunds vs. Expt 2-AddVax	0.7476	0.3423 to 1.153	Yes	**	0.0022	A-C
Expt3-Freunds vs. Expt 2-AddVax	0.169	-0.4681 to 0.8060	No	ns	0.7553	B-C				Expt 3-Freunds vs. Expt 2-AddVax	0.2562	-0.1111 to 0.6236	No	ns	0.1883	B-C
Test details	Mean 1	Mean 2	Mean Diff.	SE of diff.	n1	n2	t	DF		Test details	Mean 1	Mean 2	Mean Diff.	SE of diff.	n1	n2	t	DF
Expt1-Freunds vs. Expt3-Freunds	5.601	5.038	0.5621	0.103	4	5	5.455	6.875		Expt1-Freunds vs. Expt 3-Freunds	5.211	4.72	0.4914	0.1293	4	5	3.8	6.505
Expt1-Freunds vs. Expt 2-AddVax	5.601	4.87	0.7311	0.1871	4	5	3.907	5.317		Expt1-Freunds vs. Expt 2-AddVax	5.211	4.464	0.7476	0.1327	4	5	5.636	6.68
Expt3-Freunds vs. Expt 2-AddVax	5.038	4.87	0.169	0.1874	5	5	0.9016	5.395		Expt 3-Freunds vs. Expt 2-AddVax	4.72	4.464	0.2562	0.1242	5	5	2.063	7.974
SUPPL FIGURE 3E										SUPPL FIGURE 3F
apoAMA1D12 immunized groups										Fusion-FD12 immunized groups
Expt 3-Freunds	Expt 2-AddaVax									Expt 3-Freunds	Expt 2-AddaVax
4.06659	3.63072									4.51742	4.54752
4.34037	4.55301									3.82143	3.29938
4.06307	4.20338									4.03292	3.62609
4.06659	3.41916									4.15388	3.69206
4.28013	4.53396									4.06938	3.60477
Column B	Expt 1-Addavax									Column B	Expt 1-Addavax
vs.	vs.									vs.	vs.
Column A	Expt 3-Freunds									Column A	Expt 3-Freunds
Unpaired t test with Welch's correction										Unpaired t test with Welch's correction
P value	0.7098									P value	0.1754
P value summary	ns									P value summary	ns
Significantly different (P < 0.05)?	No									Significantly different (P < 0.05)?	No
One- or two-tailed P value?	Two-tailed									One- or two-tailed P value?	Two-tailed
Welch-corrected t, df	t=0.3963, df=4.542									Welch-corrected t, df	t=1.531, df=6.165
How big is the difference?										How big is the difference?
Mean of column A	4.163									Mean of column A	4.119
Mean of column B	4.068									Mean of column B	3.754
Difference between means (B - A) ± SEM	-0.09530 ± 0.2405									Difference between means (B - A) ± SEM	-0.3650 ± 0.2385
95% confidence interval	-0.7327 to 0.5421									95% confidence interval	-0.9448 to 0.2147
R squared (eta squared)	0.03342									R squared (eta squared)	0.2754
F test to compare variances										F test to compare variances
F, DFn, Dfd	14.68, 4, 4									F, DFn, Dfd	3.401, 4, 4
P value	0.0234									P value	0.2628
P value summary	*									P value summary	ns
Significantly different (P < 0.05)?	Yes									Significantly different (P < 0.05)?	No
Data analyzed										Data analyzed
Sample size, column A	5									Sample size, column A	5
Sample size, column B	5									Sample size, column B	5

## Sheet: Suppl Fig.4
SUPPL FIGURE 4A
							54.837	51.465	50.07
AMA1D12	AMA1D12+RON2L	Fusion-FD12					68.953	67.442	64.721
247196	123932	280801
432876	273386	184873
538560	385162	138216
438381	352039	97672
Brown-Forsythe ANOVA test
F* (DFn, DFd)	4.975 (2.000, 8.124)
P value	0.0388
P value summary	*
Significant diff. among means (P < 0.05)?	Yes
Welch's ANOVA test
W (DFn, DFd)	5.016 (2.000, 5.744)
P value	0.0549
P value summary	ns
Significant diff. among means (P < 0.05)?	No
Data summary
Number of treatments (columns)	3
Number of values (total)	12
Multiple comparisons
Number of families	1
Number of comparisons per family	2
Alpha	0.05
Dunnett's T3 multiple comparisons test	Mean Diff.	95.00% CI of diff.	Below threshold?	Summary	Adjusted P Value	A-?
AMA1D12 vs. AMA1D12+RON2L	130624	-114639 to 375886	No	ns	0.298	B	AMA1D12+RON2L
AMA1D12 vs. Fusion-FD12HP41	238863	15088 to 462637	Yes	*	0.0398	C	Fusion-FD12HP41
Test details	Mean 1	Mean 2	Mean Diff.	SE of diff.	n1	n2	t	DF
AMA1D12 vs. AMA1D12+RON2L	414253	283630	130624	84106	4	4	1.553	5.989
AMA1D12 vs. Fusion-FD12HP41	414253	175391	238863	72407	4	4	3.299	5.144
SUPPL FIGURE 4B
AMA1D12	AMA1D12+RON2L	Fusion-FD12
52.124	72.7133	56.853
67.0387	79.6047	44.465
71.0777	85.969	41.5117
63.4033	87.2013	31.1393
Brown-Forsythe ANOVA test
F* (DFn, DFd)	19.33 (2.000, 7.870)
P value	0.0009
P value summary	***
Significant diff. among means (P < 0.05)?	Yes
Welch's ANOVA test
W (DFn, DFd)	17.41 (2.000, 5.813)
P value	0.0035
P value summary	**
Significant diff. among means (P < 0.05)?	Yes
Data summary
Number of treatments (columns)	3
Number of values (total)	12
Multiple Comparisons
Number of families	1
Number of comparisons per family	2
Alpha	0.05
Dunnett's T3 multiple comparisons test	Mean Diff.	95.00% CI of diff.	Below threshold?	Summary	Adjusted P Value	A-?
AMA1D12 vs. AMA1D12+RON2L	-17.96	-33.31 to -2.610	Yes	*	0.0269	B	AMA1D12+RON2L
AMA1D12 vs. Fusion-FD12	19.92	0.4420 to 39.40	Yes	*	0.046	C	Fusion-FD12
Test details	Mean 1	Mean 2	Mean Diff.	SE of diff.	n1	n2	t	DF
AMA1D12 vs. AMA1D12+RON2L	63.41	81.37	-17.96	5.264	4	4	3.412	5.772
AMA1D12 vs. Fusion-FD12	63.41	43.49	19.92	6.679	4	4	2.982	5.633
SUPPL FIGURE 4C
AMA1D1+2	AMA1D1+2-RON2L	Fusion-FD12HP41
0.078818	0.028603	0.314263
0.051931	0.237009	0.513969
0.077201	0.06855	0.396477
0.099316	0.161481	0.163988
Data sets analyzed	A-C
ANOVA summary
F	8.13
P value	0.0096
P value summary	**
Significant diff. among means (P < 0.05)?	Yes
R squared	0.6437
Brown-Forsythe test
F (DFn, DFd)	3.717 (2, 9)
P value	0.0666
P value summary	ns
Are SDs significantly different (P < 0.05)?	No
Bartlett's test
Bartlett's statistic (corrected)	7.095
P value	0.0288
P value summary	*
Are SDs significantly different (P < 0.05)?	Yes
ANOVA table	SS	DF	MS	F (DFn, DFd)	P value
Treatment (between columns)	0.1669	2	0.08344	F (2, 9) = 8.130	P=0.0096
Residual (within columns)	0.09237	9	0.01026
Total	0.2592	11
Data summary
Number of treatments (columns)	3
Number of values (total)	12
Multiple Comparisons
Number of families	1
Number of comparisons per family	2
Alpha	0.05
Dunnett's multiple comparisons test	Mean Diff.	95.00% CI of diff.	Below threshold?	Summary	Adjusted P Value	A-?
AMA1D1+2 vs. AMA1D1+2-RON2L	-0.04709	-0.2344 to 0.1402	No	ns	0.7432	B	AMA1D1+2-RON2L
AMA1D1+2 vs. Fusion-FD12HP41	-0.2704	-0.4576 to -0.08309	Yes	**	0.0081	C	Fusion-FD12HP41
Test details	Mean 1	Mean 2	Mean Diff.	SE of diff.	n1	n2	q	DF
AMA1D1+2 vs. AMA1D1+2-RON2L	0.07682	0.1239	-0.04709	0.07164	4	4	0.6574	9
AMA1D1+2 vs. Fusion-FD12HP41	0.07682	0.3472	-0.2704	0.07164	4	4	3.774	9

## Sheet: Suppl Fig.5
SUPPL FIGURE 5A
EU vs % Neutralization (each data point is the average of 2 technical replciates)
EU(AMA1 3D7)	apoAMA1D12	Fusion-FD12
900.513	73.4477
1255.56	37.3342
1730.85	10.2451
1418.28	18.1257
423.554	7.05661
1101.05		71.001
899.371		60.1017
777.614		55.7782
739.451		54.0741
457.297		58.6345
Column B	Fusion
vs.	vs.
Column A	AMA1D1+2
Unpaired t test with Welch's correction
P value	0.0649
P value summary	ns
Significantly different (P < 0.05)?	No
One- or two-tailed P value?	Two-tailed
Welch-corrected t, df	t=2.436, df=4.468
How big is the difference?
Mean of column A	29.24
Mean of column B	59.92
Difference between means (B - A) ± SEM	30.68 ± 12.59
95% confidence interval	-2.892 to 64.24
R squared (eta squared)	0.5704
F test to compare variances
F, DFn, Dfd	17.04, 4, 4
P value	0.0177
P value summary	*
Significantly different (P < 0.05)?	Yes
Data analyzed
Sample size, column A	5
Sample size, column B	5
SUPPL FIGURE 5B (left panel)					SUPPL FIGURE 5B (right panel)						SUPPL FIGURE 5C (left panel)					SUPPL FIGURE 5C (right panel)
Fold EU(IgG1)/EU(IgG2a)					Fold EU(IgG1)/EU(IgG2a)						Fold EU(IgG1)/EU(IgG2a)					IgM: Fold EU(Fusion-FD12)/EU(apoAMA1)
AMA1D12	Fusion-FD12				AMA1D12	Fusion-FD12					AMA1D12	Fusion-FD12				AMA1D12	Fusion-FD12
1.60174	0.275396				1.41964	3.5818					0.179795	8.15758				1.57609	1.63061
0.308367	1.22836				0.978366	1.15862					0.647906	4.82799				0.960625	2.86334
0.870968	2.61095				0.635586	1.56071					2.98617	1.55757				1.09654	1.57396
1.54902	0.729531				0.907251	5.64413					0.080228	2.19672				0.827482	2.87199
0.683106	2.54487										1.01076	5.83474				1.21082	2.85644
Column B	Fusion-FD12				Column B	Fusion-FD12					Column B	Fusion-FD12				Column B	Fusion-FD12
vs.	vs.				vs.	vs.					vs.	vs.				vs.	vs.
Column A	AMA1D12				Column A	AMA1D12					Column A	AMA1D12				Column A	AMA1D12
Unpaired t test					Unpaired t test						Unpaired t test with Welch's correction					Unpaired t test with Welch's correction
P value	0.4013				P value	0.104					P value	0.0401				P value	0.013
P value summary	ns				P value summary	ns					P value summary	*				P value summary	*
Significantly different (P < 0.05)?	No				Significantly different (P < 0.05)?	No					Significantly different (P < 0.05)?	Yes				Significantly different (P < 0.05)?	Yes
One- or two-tailed P value?	Two-tailed				One- or two-tailed P value?	Two-tailed					One- or two-tailed P value?	Two-tailed				One- or two-tailed P value?	Two-tailed
t, df	t=0.8863, df=8				t, df	t=1.915, df=6					Welch-corrected t, df	t=2.679, df=5.475				Welch-corrected t, df	t=3.661, df=5.329
How big is the difference?					How big is the difference?						How big is the difference?					How big is the difference?
Mean of column A	1.003				Mean of column A	0.9852					Mean of column A	0.981				Mean of column A	1.134
Mean of column B	1.478				Mean of column B	2.986					Mean of column B	4.515				Mean of column B	2.359
Difference between means (B - A) ± SEM	0.4752 ± 0.5362				Difference between means (B - A) ± SEM	2.001 ± 1.045					Difference between means (B - A) ± SEM	3.534 ± 1.319				Difference between means (B - A) ± SEM	1.225 ± 0.3346
95% confidence interval	-0.7612 to 1.712				95% confidence interval	-0.5563 to 4.559					95% confidence interval	0.2290 to 6.839				95% confidence interval	0.3807 to 2.069
R squared (eta squared)	0.08941				R squared (eta squared)	0.3793					R squared (eta squared)	0.5672				R squared (eta squared)	0.7156
F test to compare variances					F test to compare variances						F test to compare variances					F test to compare variances
F, DFn, Dfd	3.567, 4, 4				F, DFn, Dfd	40.34, 3, 3					F, DFn, Dfd	5.233, 4, 4				F, DFn, Dfd	5.851, 4, 4
P value	0.2457				P value	0.0127					P value	0.1379				P value	0.1154
P value summary	ns				P value summary	*					P value summary	ns				P value summary	ns
Significantly different (P < 0.05)?	No				Significantly different (P < 0.05)?	Yes					Significantly different (P < 0.05)?	No				Significantly different (P < 0.05)?	No
Data analyzed					Data analyzed						Data analyzed					Data analyzed
Sample size, column A	5				Sample size, column A	4					Sample size, column A	5				Sample size, column A	5
Sample size, column B	5				Sample size, column B	4					Sample size, column B	5				Sample size, column B	5
SUPPL FIGURE 5D					SUPPL FIGURE 5E
Anti-RON2L titer in IgG					Anti-IgA titer in 1:100 serum dilution
AMA1D12	Fusion-FD12				AMA1D12	Fusion-FD12
0.058	0.279				0.083125	0.0141
0.058	0.314				0.027125	0.0351
0.024	0.036				0.041125	0.0231
0.023	0.041				0.067625	0.0126
0.021	0.03				0.043125	0.0646
0.025	0.039
Column B	Fusion-FD12				Column B	Fusion-FD12
vs.	vs.				vs.	vs.
Column A	AMA1D12				Column A	AMA1D12
Unpaired t test with Welch's correction					Unpaired t test with Welch's correction
P value	0.1704				P value	0.1434
P value summary	ns				P value summary	ns
Significantly different (P < 0.05)?	No				Significantly different (P < 0.05)?	No
One- or two-tailed P value?	Two-tailed				One- or two-tailed P value?	Two-tailed
Welch-corrected t, df	t=1.591, df=5.178				Welch-corrected t, df	t=1.623, df=7.978
How big is the difference?					How big is the difference?
Mean of column A	0.03483				Mean of column A	0.05243
Mean of column B	0.1232				Mean of column B	0.0299
Difference between means (B - A) ± SEM	0.08833 ± 0.05551				Difference between means (B - A) ± SEM	-0.02253 ± 0.01388
95% confidence interval	-0.05289 to 0.2296				95% confidence interval	-0.05455 to 0.009502
R squared (eta squared)	0.3284				R squared (eta squared)	0.2481
F test to compare variances					F test to compare variances
F, DFn, Dfd	56.10, 5, 5				F, DFn, Dfd	1.110, 4, 4
P value	0.0004				P value	0.9216
P value summary	***				P value summary	ns
Significantly different (P < 0.05)?	Yes				Significantly different (P < 0.05)?	No
Data analyzed					Data analyzed
Sample size, column A	6				Sample size, column A	5
Sample size, column B	6				Sample size, column B	5

## Sheet: Suppl Fig.6B
SUPPL FIGURE 6A
OD of Normalized r3D7EU IgG used in cELISA
AMA1D1+2	Fusion
1.015	0.558
0.78	1.202
1.426	1.135
1.652	1.438
1.38	1.228
1.006	0.633
0.874	1.221
1.494	1.142
1.761	1.443
1.257	1.273
SUPPL FIGURE 6B
% Neutralization (each data point is the avergare of 3 technical replciates)
1-cycle GIA	2-cycle GIA
52.124	44.3297
67.0387	55.8926
71.7443	67.0577
63.4033	54.003
71.7133	54.5997
79.6047	77.7723
85.969	76.7777
87.2013	78.1701
